# Supplementary material for: Red and Green Algal Origin of Diatom Membrane Transporters: Insights into Environmental Adaptation and Cell Evolution
Source: PLoS One. 2011 Dec 14;6(12):e29138. doi: 10.1371/journal.pone.0029138 (PMC3237598; doi:10.1371/journal.pone.0029138)
Supplement: Table S3 — Manual inspection of the 399 phylogenetically meaningful trees after initial computational screening. See also Dataset S1. (XLSX) [file pone.0029138.s004.xlsx]

## Sheet: Sheet1
Table S3. Manual inspection of the 399 phylogenetically meaningful trees after initial computational screening. The trees are grouped into clusters of protein families. Shown are the cluster identifier (ID), number of MTs within the cluster, number of MTs from Phaeodactylum tricornutum (PhT), number of MTs from Thalassiosira pseudonana (ThP), the putative function of the proteins, the MT family c…
Cluster ID	No. MTs	PhT	ThP	Annotated Function	MT Family	Outgroup	Gene sharing partner
A02_Diatom_RedGreen_70/Exclusive/
A02EX01	1	1	0	Triose phosphate phosphate translocator chloroplastic	DMT	Undetermined	Inconclusive
A02_Diatom_RedGreen_70/Non_Exclusive/
A02NE01	1	1	0	Adenosine 3-phospho 5-phosphosulfate transporter 1	DMT	Metazoa	Plantae (Red or Green)
A02NE02	2	1	1	Protein translocase subunit seca	IISP	Prokaryote	Plantae (Red)
A02NE03	7	1	6	Triose phosphate/phosphate translocator	DMT	Undetermined	Inconclusive
A02NE04	1	1	0	Sodium bicarbonate cotransporter 3	AE	Prokaryote	Plantae (Red)
A02NE05	3	2	1	Chloride channel protein CLC-f	ClC	Prokaryote	Plantae (Red or Green)
A02NE06	9	6	3	High-affinity nitrate transporter	MFS	Prokaryote	Plantae (Red)
A02NE07	4	2	2	Inner membrane protein chloroplastic	Oxa1	Prokaryote	Plantae (Red or Green)
A02NE08	4	3	1	Ammonium transporter	Amt	Prokaryote	Inconclusive
A02NE09	3	1	2	Uncharacterized sodium-dependent transporter	BASS	Prokaryote	Plantae (Red and Green)
A02NE10	1	1	0	Protein grpe	MPT	Prokaryote	Plantae (Red or Green)
A02NE11	2	2	0	S-adenosylmethionine mitochondrial carrier protein	MC	Fungi	Plantae (Red or Green)
A02NE12	1	1	0	Glutathione S-transferase dhar2	CLIC	Prokaryote	Plantae (Red or Green)
A02NE13	2	1	1	Low affinity tryptophan permease	HAAAP	Prokaryote	Plantae (Red or Green)
A02NE14	1	1	0	Sodium-dependent phosphate transport protein chloroplastic	MFS	Prokaryote	Plantae (Red or Green)
A02NE15	5	3	2	Folate/biopterin transporter	FBT	Prokaryote	Plantae (Red or Green)
A02NE16	2	1	1	YggT/hypothetical protein	YggT	Prokaryote	Plantae (Red or Green)
A02NE17	4	1	3	ABC transporter d family member chloroplastic	ABC	Prokaryote	Plantae (Red or Green)
A02NE18	2	1	1	ABC transporter g family member 7 (multidrug transport)	ABC	Metazoa	Plantae (Red or Green)
A02NE19	2	1	1	Magnesium and cobalt efflux protein	HCC	Prokaryote	Plantae (Red)
A02NE20	2	1	1	Mate efflux family protein chloroplastic	MOP	Prokaryote	Plantae (Green)
A02NE21	1	0	1	Mitochondrial substrate carrier family protein n	MC	Metazoa	Plantae (Green)
A02NE22	1	0	1	ATP synthase gamma chloroplastic	F-ATPase	Prokaryote	Plantae (Red or Green)
A02NE23	1	0	1	UDP-sugar transporter ust74c	DMT	Metazoa	Inconclusive
A03_Diatom_Viridiplantae_70/Exclusive/
A03EX01	2	1	1	Magnesium transporter mgte	MgtE	Prokaryote	Plantae (Green)
A03EX02	6	4	2	Mate efflux family protein chloroplastic	MOP	Prokaryote	Plantae (Green)
A03EX03	3	2	1	Mitochondrial substrate carrier family proteins	MC	Metazoa	Plantae (Green)
A03EX04	3	2	1	Cadmium-/zinc-transporting ATPase	P-ATPase	Prokaryote	Plantae (Green)
A03EX05	4	2	2	Sulfur deprivation response regulator	DASS	Prokaryote	Plantae (Green)
A03EX06	1	0	1	Sodium/calcium exchanger protein	CaCA	Metazoa	Plantae (Green)
A03_Diatom_Viridiplantae_70/Non_Exclusive/
A03NE01	5	3	2	ABC transporter g family members	ABC	Fungi	Inconclusive
A03NE02	1	1	0	Adenine guanine permease azg1	NCS2	Prokaryote	Plantae (Green)
A03NE03	6	4	2	Solute carrier family 35 member b1	DMT	Metazoa	Plantae (Green)
A03NE04	2	1	1	Phosphoenolpyruvate phosphate translocator chloroplastic	DMT	Undetermined	Inconclusive
A03NE05	2	1	1	Vacuolar amino acid transporter 1	AAAP	Metazoa	Inconclusive
A03NE06	2	1	1	Zinc transporter	ZIP	Prokaryote	Plantae (Green)
A03NE07	2	1	1	Calcium-binding mitochondrial carrier protein s-1	MC	Metazoa	Plantae (Green)
A03NE08	5	2	3	Transmembrane amino acid transporter	APC	Prokaryote	Plantae (Green)
A03NE09	9	4	5	Ammonium transporter	Amt	Prokaryote	Stramenopiles
A03NE10	1	1	0	Multidrug resistance-associated proteins	ABC	Metazoa	Plantae (Green)
A03NE11	1	1	0	Glycerol-3-phosphate transporter 3	MFS	Prokaryote	Inconclusive
A03NE12	7	5	2	D-xylose-proton symporter-like 1/sugar transporter	MFS	Prokaryote	Plantae (Green)
A03NE13	2	1	1	Transporter arsb	ArsB	Prokaryote	Plantae (Green)
A03NE14	1	1	0	Anion exchanger	AE	Metazoa	Plantae (Red or Green)
A03NE15	4	1	3	UDP-n-acetylglucosamine transporter,Nucleotide-sugar transporter,CMP-sialic acid transporter	DMT	Undetermined	Inconclusive
A03NE16	11	3	8	Mate efflux family protein chloroplastic	MOP	Prokaryote	Plantae (Green)
A03NE17	1	1	0	Eukaryotic translation initiation factor 4 gamma 3	MFS	Prokaryote	Plantae (Green)
A03NE18	1	1	0	Copper-transporting ATPase 3	P-ATPase	Prokaryote	Plantae (Green)
A03NE19	1	1	0	Calcium-transporting ATPase pat1	P-ATPase	Metazoa	Plantae (Green)
A03NE20	1	1	0	Mitochondrial import inner membrane translocase subunit Tim44	MPT	Metazoa	Inconclusive
A03NE21	4	2	2	Adenosine 3-phospho 5-phosphosulfate transporter 2	DMT	Metazoa	Plantae (Green)
A03NE22	2	1	1	Phosphate-binding protein psts	ABC	Prokaryote	Plantae (Green)
A03NE23	3	2	1	Sodium bile acid cotransporter	BASS	Prokaryote	Plantae (Red or Green)
A03NE24	3	1	2	SPX domain-containing membrane protein	MFS	Fungi	Plantae (Green)
A03NE25	2	1	1	Uncharacterized protein C1orf53	ABC	Prokaryote	Plantae (Green)
A03NE26	3	2	1	Permease of the drug/metabolite transporter,EamA-like transporter family	DMT	Prokaryote	Plantae (Red or Green)
A03NE27	3	1	2	K(+) efflux antiporter chloroplastic	CPA2	Prokaryote	Plantae (Red and Green)
A03NE28	2	1	1	Signal sequence-binding protein	IISP	Prokaryote	Plantae (Red)
A03NE29	2	1	1	Synaptic vesicle 2-related protein	MFS	Prokaryote	Plantae (Green)
A03NE30	3	1	2	GDP-mannose transporter gonst4	DMT	Undetermined	Inconclusive
A03NE31	1	1	0	Vacuolar cation proton exchanger 5	CaCA	Prokaryote	Plantae (Green)
A03NE32	2	1	1	Uncharacterized membrane protein stkorf319	TerC	Prokaryote	Plantae (Green)
A03NE33	3	3	0	Sodium bile acid cotransporter 7	BASS	Prokaryote	Plantae (Green)
A03NE34	1	1	0	Chloride transport protein 6	ClC	Metazoa	Inconclusive
A03NE35	2	1	1	Glutathione S-transferase	CLIC	Metazoa	Plantae (Green)
A03NE36	5	3	2	ABC transporter ATP-binding protein	ABC	Prokaryote	Plantae (Red or Green)
A03NE37	2	1	1	Probable sugar phosphate phosphate translocator at1g06470	DMT	Metazoa	Plantae (Green)
A03NE38	4	1	3	Calcium-transporting endoplasmic reticulum-type	P-ATPase	Prokaryote	Plantae (Green)
A03NE39	2	1	1	K(+)-stimulated pyrophosphate-energized sodium pump	H+-PPase	Prokaryote	Plantae (Green)
A03NE40	3	2	1	ABC transporter g family members	ABC	Metazoa	Plantae (Green)
A03NE41	2	1	1	Solute carrier family 25 members	MC	Metazoa	Plantae (Green)
A03NE42	1	1	0	Pheophorbide a chloroplastic	CEPT	Prokaryote	Haptophyte
A03NE43	1	1	0	Phosphate/phosphoenolpyruvate translocator	DMT	Metazoa	Inconclusive
A03NE44	1	0	1	ABC transporter b family member 1	ABC	Prokaryote	Plantae (Green)
A03NE45	1	0	1	Two pore calcium channel protein 1	VIC	Metazoa	Plantae (Green)
A03NE46	1	0	1	Sodium:solute symporter family	SSS	Prokaryote	Plantae (Green)
A03NE47	1	0	1	Sulfate transporter ybar	SulP	Prokaryote	Plantae (Green)
A03NE48	3	1	2	K(+) efflux antiporter chloroplastic	CPA2	Prokaryote	Plantae (Red or Green)
A03NE49	2	1	1	Multidrug resistance-associated proteins	ABC	Metazoa	Inconclusive
A04_Diatom_Rhodophyta_70/Non_Exclusive/
A04NE01	1	1	0	S-adenosylmethionine mitochondrial carrier protein	MC	Metazoa	Plantae (Red)
A04NE02	1	0	1	Solute carrier family 25 member 36	MC	Metazoa	Plantae (Red)
A04NE03	1	0	1	HCO3- transporter family	AE	Metazoa	Plantae (Red)
A06_Diatom_Stramenopiles_70/Exclusive/
A06EX01	2	1	1	Hippocampus abundant transcript 1 protein	MFS	Prokaryote	Stramenopiles
A06EX02	1	1	0	Peroxisome biogenesis protein 19-1	PPI2	Metazoa	Stramenopiles
A06EX03	4	2	2	Presenilin-like protein	Presenilin	Metazoa	Stramenopiles
A06EX04	2	1	1	V-type proton ATPase subunit brain isoform	F-ATPase	Metazoa	Stramenopiles
A06EX05	5	2	3	Uncharacterized vacuolar membrane protein ygr125w,STAS/SulP-like sulfate transporter,Uncharacterized protein	SulP	Prokaryote	Stramenopiles
A06EX06	4	2	2	Mitochondrial 2-oxoglutarate malate carrier protein	MC	Metazoa	Stramenopiles
A06EX07	2	1	1	Solute carrier family 25 member 42	MC	Metazoa	Stramenopiles
A06EX08	6	3	3	Multidrug resistance-associated protein 1	ABC	Metazoa	Stramenopiles
A06EX09	4	1	3	Adenosine 3-phospho 5-phosphosulfate transporter 1	DMT	Metazoa	Stramenopiles
A06EX10	2	1	1	ATP synthase subunit mitochondrial	F-ATPase	Prokaryote	Stramenopiles
A06EX11	1	1	0	S-adenosylmethionine mitochondrial carrier protein	MC	Metazoa	Stramenopiles
A06EX12	2	1	1	ATP synthase gamma chain	F-ATPase	Prokaryote	Stramenopiles
A06EX13	4	2	2	Annexin	Annexin	Metazoa	Stramenopiles
A06EX14	5	3	2	Sodium hydrogen exchanger	CPA1	Metazoa	Stramenopiles
A06EX15	2	1	1	Major facilitator superfamily domain-containing protein 8	MFS	Metazoa	Stramenopiles
A06EX16	2	1	1	ATP synthase subunit mitochondrial	F-ATPase	Prokaryote	Stramenopiles
A06EX17	5	2	3	Probable cation-transporting ATPase	P-ATPase	Metazoa	Stramenopiles
A06EX18	2	1	1	Mitochondrial substrate carrier family protein q	MC	Metazoa	Stramenopiles
A06EX19	3	1	2	Vacuolar calcium ion transporter	CaCA	Prokaryote	Stramenopiles
A06EX20	1	1	0	V-type proton ATPase 21 kDa proteolipid subunit	F-ATPase	Metazoa	Stramenopiles
A06EX21	2	2	0	Band 3 anion transport protein	AE	Prokaryote	Stramenopiles
A06EX22	4	2	2	Solute carrier family facilitated glucose transporter members	MFS	Prokaryote	Stramenopiles
A06EX23	4	2	2	Solute carrier family 25 member 45	MC	Metazoa	Stramenopiles
A06EX24	2	1	1	V-type proton ATPase catalytic subunit a	F-ATPase	Metazoa	Stramenopiles
A06EX25	2	1	1	V-type proton ATPase subunit d	F-ATPase	Metazoa	Stramenopiles
A06EX26	2	2	0	H(+) Cl(-) exchange transporter 7	ClC	Metazoa	Stramenopiles
A06EX27	2	1	1	Signal recognition particle 54 kDa protein	IISP	Metazoa	Stramenopiles
A06EX28	2	1	1	Pyrophosphate-energized vacuolar membrane proton pump	H+-PPase	Prokaryote	Stramenopiles
A06EX29	2	1	1	Protein pns1,CTL-like protein ddb_g0274487	CTL	Fungi	Stramenopiles
A06EX30	2	1	1	V-type proton ATPase subunit d	F-ATPase	Metazoa	Stramenopiles
A06EX31	2	1	1	Vacuolar proton translocating ATPase 100 kDa subunit	F-ATPase	Metazoa	Stramenopiles
A06EX32	2	1	1	ATP synthase subunit mitochondrial	F-ATPase	Prokaryote	Stramenopiles
A06EX33	2	1	1	ABC transporter b family member mitochondrial	ABC	Prokaryote	Stramenopiles
A06EX34	2	1	1	Probable phospholipid-transporting ATPase	P-ATPase	Metazoa	Stramenopiles
A06EX35	2	1	1	V-type proton ATPase subunit e	F-ATPase	Metazoa	Stramenopiles
A06EX36	4	1	3	High affinity cationic amino acid transporter 1	APC	Prokaryote	Stramenopiles
A06EX37	2	1	1	Succinate fumarate mitochondrial transporter	MC	Metazoa	Stramenopiles
A06EX38	2	1	1	Det3-like protein/V-ATPase subunit C	F-ATPase	Metazoa	Stramenopiles
A06EX39	3	1	2	Transport protein Sec61 alpha subunit	IISP	Metazoa	Stramenopiles
A06EX40	1	0	1	ATPase asna1 homolog	ArsAB	Prokaryote	Stramenopiles
A06EX41	1	0	1	Mitochondrial import inner membrane translocase subunit Tim44	MPT	Metazoa	Stramenopiles
A06EX42	1	0	1	Translocation protein sec62	NSCC2	Fungi	Stramenopiles
A06EX43	1	0	1	Multidrug resistance protein 3	ABC	Metazoa	Stramenopiles
A06EX44	1	0	1	V-type proton ATPase subunit h	F-ATPase	Metazoa	Stramenopiles
A06EX45	1	0	1	Mitochondrial import receptor subunit Tom70	MPT	Metazoa	Stramenopiles
A06EX46	1	0	1	ATP synthase subunit mitochondrial	F-ATPase	Metazoa	Stramenopiles
A06EX47	1	0	1	Synaptic vesicle glycoprotein 2c	MFS	Prokaryote	Stramenopiles
A06EX48	1	0	1	Protein mam3	HCC	Metazoa	Stramenopiles
A06EX49	1	0	1	Mitochondrial phosphate carrier protein	MC	Metazoa	Stramenopiles
A06EX50	1	0	1	Copper transporter	P-ATPase	Prokaryote	Stramenopiles
A06EX51	1	0	1	Phosphate transporter	MFS	Prokaryote	Stramenopiles
A06_Diatom_Stramenopiles_70/Non_Exclusive/
A06NE01	2	1	1	Major facilitator superfamily domain-containing protein 5	MFS	Metazoa	Stramenopiles
A06NE02	5	3	2	Mitochondrial substrate carrier family protein n	MC	Metazoa	Stramenopiles
A06NE03	2	1	1	Tricarboxylate transport mitochondrial	MC	Metazoa	Stramenopiles
A06NE04	4	2	2	Calcium-binding mitochondrial carrier protein	MC	Metazoa	Stramenopiles
A06NE05	1	1	0	ATP synthase gamma chloroplastic	F-ATPase	Prokaryote	Stramenopiles
A06NE06	2	1	1	Probable inorganic phosphate transporter 1-6	MFS	Prokaryote	Stramenopiles
A06NE07	2	1	1	Transmembrane protein c2orf18 homolog	DMT	Metazoa	Stramenopiles
A06NE08	2	1	1	Zinc transporter 9, metal tolerance protein c4	CDF	Prokaryote	Stramenopiles
A06NE09	1	1	0	Plasma membrane calcium-transporting ATPase 2	P-ATPase	Metazoa	Stramenopiles
A06NE10	1	1	0	Major facilitator superfamily domain-containing protein 6	MFS	Metazoa	Stramenopiles
A06NE11	2	1	1	Mitochondrial substrate carrier family protein b	MC	Metazoa	Stramenopiles
A06NE12	2	1	1	Mitochondrial substrate carrier family protein q	MC	Metazoa	Stramenopiles
A06NE13	3	1	2	Uncharacterized vacuolar membrane protein ygr125w	SulP	Prokaryote	Stramenopiles
A06NE14	1	0	1	Metal tolerance protein 3	CDF	Metazoa	Stramenopiles
A06NE15	1	0	1	Multidrug resistance protein	ABC	Metazoa	Stramenopiles
A06NE16	1	0	1	HCO3- transporter family	AE	Prokaryote	Stramenopiles
A09_Diatom_Haptophyceae_70/Non_Exclusive/
A09NE01	2	1	1	Major facilitator superfamily domain-containing protein 5	MFS	Metazoa	Haptophyte
A13_Diatom_Amoebozoa_70/Non_Exclusive/
A13NE01	2	1	1	CMP-sialic acid transporter/UDP-galactose translocator	DMT	Metazoa	Amoebozoa
A15_Diatom_Fungi_70/Exclusive/
A15EX01	1	1	0	Oligosaccharide translocation protein rft1	MOP	Metazoa	Inconclusive
A15EX02	1	1	0	Sodium-and chloride-dependent gaba transporter 1	NSS	Prokaryote	Inconclusive
A15_Diatom_Fungi_70/Non_Exclusive/
A15NE01	2	1	1	Sodium-coupled neutral amino acid transporter 11,Sodium-coupled neutral amino acid transporter 7	AAAP	Metozoa	Inconclusive
A16_Diatom_Metazoa_70/Non_Exclusive/
A16NE01	1	1	0	Sodium channel protein type 10 subunit alpha	VIC	Prokaryote	Inconclusive
A16NE02	1	1	0	ATP-binding cassette sub-family b member 9	ABC	Prokaryote	Inconclusive
A16NE03	1	1	0	Niemann-pick C1-like protein 1	RND	Metazoa	Inconclusive
A16NE04	1	1	0	Sideroflexin-5	MTC	Metazoa	Inconclusive
A16NE05	2	1	1	Nucleotide-sugar transporter	DMT	Metazoa	Inconclusive
A16NE06	1	0	1	Uncharacterized transporter ywbf	MFS	Metazoa	Inconclusive
A16NE07	2	0	2	Sodium potassium calcium exchanger	CaCA	Prokaryote	Inconclusive
A16NE08	1	0	1	Multidrug resistance-associated protein 4	ABC	Metazoa	Inconclusive
A18_Diatom_Bacteria_70/Exclusive/
A18EX01	4	1	3	Ion transport protein/polycystin cation channel, sodium channel protein	VIC	Prokaryote	Inconclusive
A18_Diatom_Bacteria_70/Non_Exclusive/
A18NE01	3	1	2	Proline betaine transporter	MFS	Prokaryote	Inconclusive
A18NE02	1	1	0	Voltage-dependent calcium channel type d subunit alpha-1	VIC	Prokaryote	Inconclusive
A18NE03	2	1	1	P protein,Uncharacterized transporter rv2685 mt2759	ArsB	Prokaryote	Inconclusive
A18NE04	1	1	0	Uncharacterized transporter hi_1706	BCCT	Prokaryote	Inconclusive
A18NE05	1	1	0	Uncharacterized protein hi_1586	NhaC	Prokaryote	Inconclusive
A18NE06	3	1	2	Probable cation-transporting ATPase f	P-ATPase	Prokaryote	Plantae (Green)
A18NE07	1	0	1	Sodium bile acid cotransporter 7	BASS	Prokaryote	Stramenopiles
A18NE08	1	0	1	UPF0014 membrane protein slr1647	ABC	Prokaryote	Inconclusive
A18NE09	1	0	1	Calcium-transporting ATPase 1	P-ATPase	Prokaryote	Inconclusive
A18NE10	1	0	1	Urea transporter 2	UT	Prokaryote	Inconclusive
TOTAL	399	198	201
