# Supplementary material for: Red and Green Algal Origin of Diatom Membrane Transporters: Insights into Environmental Adaptation and Cell Evolution
Source: PLoS One. 2011 Dec 14;6(12):e29138. doi: 10.1371/journal.pone.0029138 (PMC3237598; doi:10.1371/journal.pone.0029138)
Supplement: Table S5 — Analysis of algal E/HGT in stramenopiles across 75 diatom MTs based on topological comparison against a null hypothesis. (XLSX) [file pone.0029138.s006.xlsx]

## Sheet: HypothesisTest_summary
Table S5. Analysis of algal E/HGT in stramenopiles across 75 diatom MTs based on topological comparison against a null hypothesis. Shown for each protein is the monophyletic partner of the stramenopiles, the significant rejection (+) of the null hypothesis by each of the four tests (one-sided KH, SH, ELW, and two-sided KH) versus no rejection (-), the best tree (either the RAxML tree or the null …
Membrane transporter	Monophyletic partner	1-KH	SH	ELW	2-KH	Best tree	Putative origin in diatoms (based on phylogenomics)
Stramenopiles-Phaeodactylum_tricornutum_CCAP_1055_1_gi219129296	RedGreen	-	-	-	-	RAxML	Plantae (Green)
Stramenopiles-Phaeodactylum_tricornutum_CCAP_1055_1_gi219113729	Viridiplantae	-	-	-	-	RAxML	Plantae (Green)
Stramenopiles-Phaeodactylum_tricornutum_CCAP_1055_1_gi219116707	Viridiplantae	-	-	-	-	RAxML	Plantae (Green)
Stramenopiles-Phaeodactylum_tricornutum_CCAP_1055_1_gi219125902	Viridiplantae	-	-	-	-	RAxML	Plantae (Green)
Stramenopiles-Phaeodactylum_tricornutum_CCAP_1055_1_gi219128065	Viridiplantae	-	-	-	-	RAxML	Plantae (Green)
Stramenopiles-Thalassiosira_pseudonana_CCMP1335_gi223994413	Viridiplantae	-	-	-	-	RAxML	Plantae (Green)
Stramenopiles-Thalassiosira_pseudonana_CCMP1335_gi223997222	Viridiplantae	-	-	-	-	RAxML	Plantae (Green)
Stramenopiles-Thalassiosira_pseudonana_CCMP1335_gi224010143	Viridiplantae	-	-	-	-	RAxML	Plantae (Green)
Stramenopiles-Thalassiosira_pseudonana_CCMP1335_gi224007112	Viridiplantae	+	-	-	+	RAxML	Plantae (Green)
Stramenopiles-Phaeodactylum_tricornutum_CCAP_1055_1_gi219115469	RedGreen	+	+	-	+	RAxML	Inconclusive
Stramenopiles-Phaeodactylum_tricornutum_CCAP_1055_1_gi219112741	RedGreen	+	+	+	+	RAxML	Inconclusive
Stramenopiles-Thalassiosira_pseudonana_CCMP1335_gi223999721	RedGreen	+	+	+	+	RAxML	Inconclusive
Stramenopiles-Phaeodactylum_tricornutum_CCAP_1055_1_gi219120390	RedGreen	+	+	+	+	RAxML	Plantae (Red)
Stramenopiles-Phaeodactylum_tricornutum_CCAP_1055_1_gi219129386	RedGreen	+	+	+	+	RAxML	Plantae (Red)
Stramenopiles-Thalassiosira_pseudonana_CCMP1335_gi223995449	RedGreen	+	+	+	+	RAxML	Plantae (Red)
Stramenopiles-Thalassiosira_pseudonana_CCMP1335_gi224007377	Rhodophyta	+	+	+	+	RAxML	Plantae (Red and Green)
Stramenopiles-Phaeodactylum_tricornutum_CCAP_1055_1_gi219109987	Rhodophyta	+	+	+	+	RAxML	Plantae (Red)
Stramenopiles-Phaeodactylum_tricornutum_CCAP_1055_1_gi219111471	Rhodophyta	+	+	+	+	RAxML	Plantae (Red)
Stramenopiles-Phaeodactylum_tricornutum_CCAP_1055_1_gi219112463	Rhodophyta	+	+	+	+	RAxML	Plantae (Red)
Stramenopiles-Phaeodactylum_tricornutum_CCAP_1055_1_gi219115383	Rhodophyta	+	+	+	+	RAxML	Plantae (Red)
Stramenopiles-Thalassiosira_pseudonana_CCMP1335_gi223995633	Rhodophyta	+	+	+	+	RAxML	Plantae (Red)
Stramenopiles-Thalassiosira_pseudonana_CCMP1335_gi224004506	Rhodophyta	+	+	+	+	RAxML	Plantae (Red)
Stramenopiles-Thalassiosira_pseudonana_jgi267979	Rhodophyta	+	+	+	+	RAxML	Plantae (Red)
Stramenopiles-Phaeodactylum_tricornutum_CCAP_1055_1_gi219109648	Viridiplantae	+	+	+	+	RAxML	Inconclusive
Stramenopiles-Phaeodactylum_tricornutum_CCAP_1055_1_gi219113775	Viridiplantae	+	+	+	+	RAxML	Inconclusive
Stramenopiles-Phaeodactylum_tricornutum_CCAP_1055_1_gi219120725	Viridiplantae	+	+	+	+	RAxML	Inconclusive
Stramenopiles-Phaeodactylum_tricornutum_CCAP_1055_1_gi219122937	Viridiplantae	+	+	+	+	RAxML	Inconclusive
Stramenopiles-Phaeodactylum_tricornutum_CCAP_1055_1_gi219125716	Viridiplantae	+	+	+	+	RAxML	Inconclusive
Stramenopiles-Thalassiosira_pseudonana_CCMP1335_gi223996922	Viridiplantae	+	+	+	+	RAxML	Inconclusive
Stramenopiles-Thalassiosira_pseudonana_CCMP1335_gi224002527	Viridiplantae	+	+	+	+	RAxML	Inconclusive
Stramenopiles-Thalassiosira_pseudonana_CCMP1335_gi224010479	Viridiplantae	+	+	+	+	RAxML	Inconclusive
Stramenopiles-Thalassiosira_pseudonana_CCMP1335_gi224012335	Viridiplantae	+	+	+	+	RAxML	Inconclusive
Stramenopiles-Phaeodactylum_tricornutum_CCAP_1055_1_gi219118437	Viridiplantae	+	+	+	+	RAxML	Plantae (Green)
Stramenopiles-Phaeodactylum_tricornutum_CCAP_1055_1_gi219124711	Viridiplantae	+	+	+	+	RAxML	Plantae (Green)
Stramenopiles-Phaeodactylum_tricornutum_CCAP_1055_1_gi219124722	Viridiplantae	+	+	+	+	RAxML	Plantae (Green)
Stramenopiles-Phaeodactylum_tricornutum_CCAP_1055_1_gi219124824	Viridiplantae	+	+	+	+	RAxML	Plantae (Green)
Stramenopiles-Phaeodactylum_tricornutum_CCAP_1055_1_gi219125414	Viridiplantae	+	+	+	+	RAxML	Plantae (Green)
Stramenopiles-Phaeodactylum_tricornutum_CCAP_1055_1_gi219125416	Viridiplantae	+	+	+	+	RAxML	Plantae (Green)
Stramenopiles-Phaeodactylum_tricornutum_CCAP_1055_1_gi219130290	Viridiplantae	+	+	+	+	RAxML	Plantae (Green)
Stramenopiles-Thalassiosira_pseudonana_CCMP1335_gi223993879	Viridiplantae	+	+	+	+	RAxML	Plantae (Green)
Stramenopiles-Thalassiosira_pseudonana_CCMP1335_gi223996021	Viridiplantae	+	+	+	+	RAxML	Plantae (Green)
Stramenopiles-Thalassiosira_pseudonana_CCMP1335_gi223998566	Viridiplantae	+	+	+	+	RAxML	Plantae (Green)
Stramenopiles-Thalassiosira_pseudonana_CCMP1335_gi223999905	Viridiplantae	+	+	+	+	RAxML	Plantae (Green)
Stramenopiles-Thalassiosira_pseudonana_CCMP1335_gi224000349	Viridiplantae	+	+	+	+	RAxML	Plantae (Green)
Stramenopiles-Thalassiosira_pseudonana_CCMP1335_gi224002755	Viridiplantae	+	+	+	+	RAxML	Plantae (Green)
Stramenopiles-Thalassiosira_pseudonana_CCMP1335_gi224004102	Viridiplantae	+	+	+	+	RAxML	Plantae (Green)
Stramenopiles-Thalassiosira_pseudonana_CCMP1335_gi224010976	Viridiplantae	+	+	+	+	RAxML	Plantae (Green)
Stramenopiles-Thalassiosira_pseudonana_CCMP1335_gi224013124	Viridiplantae	+	+	+	+	RAxML	Plantae (Green)
Stramenopiles-Thalassiosira_pseudonana_jgi261657	Viridiplantae	+	+	+	+	RAxML	Plantae (Green)
Stramenopiles-Phaeodactylum_tricornutum_CCAP_1055_1_gi219126343	Viridiplantae	+	+	+	+	RAxML	Plantae (Red and Green)
Stramenopiles-Thalassiosira_pseudonana_CCMP1335_gi223999959	Viridiplantae	+	+	+	+	RAxML	Plantae (Red and Green)
Stramenopiles-Phaeodactylum_tricornutum_CCAP_1055_1_gi219124093	Viridiplantae	+	+	+	+	RAxML	Plantae (Red or Green)
Stramenopiles-Thalassiosira_pseudonana_CCMP1335_gi223994491	Viridiplantae	+	+	+	+	RAxML	Plantae (Red or Green)
Stramenopiles-Phaeodactylum_tricornutum_CCAP_1055_1_gi219112891	Viridiplantae	+	+	+	+	RAxML	Stramenopiles
Stramenopiles-Phaeodactylum_tricornutum_CCAP_1055_1_gi219113385	Viridiplantae	+	+	+	+	RAxML	Stramenopiles
Stramenopiles-Phaeodactylum_tricornutum_CCAP_1055_1_gi219129526	Viridiplantae	+	+	+	+	RAxML	Stramenopiles
Stramenopiles-Thalassiosira_pseudonana_CCMP1335_gi223996259	Viridiplantae	+	+	+	+	RAxML	Stramenopiles
Stramenopiles-Thalassiosira_pseudonana_CCMP1335_gi224010409	Viridiplantae	+	+	+	+	RAxML	Stramenopiles
Stramenopiles-Phaeodactylum_tricornutum_CCAP_1055_1_gi219111193	RedGreen	+	+	+	+	Null	Inconclusive
Stramenopiles-Thalassiosira_pseudonana_jgi16075	RedGreen	+	+	+	+	Null	Inconclusive
Stramenopiles-Phaeodactylum_tricornutum_CCAP_1055_1_gi219117253	Rhodophyta	+	+	+	+	Null	Plantae (Red and Green)
Stramenopiles-Phaeodactylum_tricornutum_CCAP_1055_1_gi219130395	Rhodophyta	+	+	+	+	Null	Plantae (Red)
Stramenopiles-Thalassiosira_pseudonana_CCMP1335_gi223998258	Rhodophyta	+	+	+	+	Null	Plantae (Red)
Stramenopiles-Phaeodactylum_tricornutum_CCAP_1055_1_gi219130548	Viridiplantae	+	+	+	+	Null	Inconclusive
Stramenopiles-Phaeodactylum_tricornutum_CCAP_1055_1_gi219110657	Viridiplantae	+	+	+	+	Null	Plantae (Green)
Stramenopiles-Phaeodactylum_tricornutum_CCAP_1055_1_gi219118435	Viridiplantae	+	+	+	+	Null	Plantae (Green)
Stramenopiles-Phaeodactylum_tricornutum_CCAP_1055_1_gi219118475	Viridiplantae	+	+	+	+	Null	Plantae (Green)
Stramenopiles-Phaeodactylum_tricornutum_CCAP_1055_1_gi219119566	Viridiplantae	+	+	+	+	Null	Plantae (Green)
Stramenopiles-Phaeodactylum_tricornutum_CCAP_1055_1_gi219120379	Viridiplantae	+	+	+	+	Null	Plantae (Green)
Stramenopiles-Phaeodactylum_tricornutum_CCAP_1055_1_gi219120633	Viridiplantae	+	+	+	+	Null	Plantae (Green)
Stramenopiles-Phaeodactylum_tricornutum_jgi11826	Viridiplantae	+	+	+	+	Null	Plantae (Green)
Stramenopiles-Thalassiosira_pseudonana_CCMP1335_gi224005439	Viridiplantae	+	+	+	+	Null	Plantae (Green)
Stramenopiles-Thalassiosira_pseudonana_CCMP1335_gi224013776	Viridiplantae	+	+	+	+	Null	Plantae (Green)
Stramenopiles-Thalassiosira_pseudonana_CCMP1335_gi223999563	Viridiplantae	+	+	+	+	Null	Plantae (Red and Green)
Stramenopiles-Thalassiosira_pseudonana_CCMP1335_gi224002198	Viridiplantae	+	+	+	+	Null	Plantae (Red or Green)
